# Supplementary material for: Ruxolitinib as a Novel Therapeutic Option for Poor Prognosis T-LBL Pediatric Patients
Source: Cancers (Basel). 2021 Jul 24;13(15):3724. doi: 10.3390/cancers13153724 (PMC8345121; doi:10.3390/cancers13153724)
Supplement: Supplementary file 1 [file cancers-13-03724-s001.zip]

Archive with 1 entries (1 files):
- cancers-1273726-supplementary.pdf
